# Supplementary material for: In Vitro and In Vivo Antifungal Activity of Lichochalcone-A against Candida albicans Biofilms
Source: PLoS One. 2016 Jun 10;11(6):e0157188. doi: 10.1371/journal.pone.0157188 (PMC4902220; doi:10.1371/journal.pone.0157188)
Supplement: S1 Dataset — (XLSX) [file pone.0157188.s001.xlsx]

## Sheet: Sheet1
In vitro analysis of C. albicans biofilms
Research Question: is there a decrease in CFU (Colony formation unit) with the treatment of lichochalcone-A											Sample	x10³cfu/ml/ g of dry weight
Using Column F: CFU/ml/g as outcome for analysis; n=6, 3 groups: Vehicle, positive, 625 μM)											Vehicle	20.4
					*******						Positive	10.6
Sample	# colonies	CFU/ml**	CFU/ml	g dry weight	C.f.u/ml/g	Avg cfu/ml	based n=6	avg norm n6			625 µM	5.9
vh1	105	5.3 x 10³	5250	0.32	16406.2			20192.7
Vh2	156	7.8 x 10³	7800	0.33	23636.4
vh3	163	8.2 x 10³	8150	0.32	25468.8
vh4	151	7.6 x 10³	7550	0.32	23593.8
vh5	106	5.3 x 10³	5300	0.38	13947.4
v6	105	5.3 x 10³	5250	0.29	18103.4
positive 1	72	3.6 x 10³	3600	0.32	11250	3083.33		10644.1
positive 2	77	3.9 x10³	3850	0.31	12419.4
positive3	46	2.3 x10³	2300	0.38	6052.63
positive4	51	2.6 x10³	2550	0.3	8500
positive5	54	2.7 x10³	2700	0.28	9642.86
positive6	96	4.8 x10³	4800	0.3	16000
625, 1	56	2.8 x10³	2800	0.4	7000	2050		5893.06
625,2	36	1.8 x10³	1800	0.39	4615.38
625,3	15	7.5 x10²	750	0.28	2678.57
625,4	41	2.1 x10³	2050	0.38	5394.74
625,5	42	2.1 x10³	2100	0.32	6562.5
625,6	51	2.6 x10³	2550	0.28	9107.14
			Research question: is there a decrease in enzyme activity of proteinases in Candida biofilms with treatment of lichochalcone A?
			3 groups tested: Vehicle control, 2 concentrations of lichochalcone A tested, 625							625 μM	and 1500 μM, equivalent to 10 x MIC
			n=6 in each group
			Data is normalized as enzyme activity Unit/ g of dry weight
			Proteinase Enzyme activity					Average based on n=6
			Sample	Specific U Activity/ g of dry weight				1.71667
			Vh1	1.63	Vehicle					p	0.000716	ANOVA
			Vh2	2.32						p<.01		Tukey
			Vh 3	1.45
			Vh 4	1.2
			Vh5	1.3
			Vh6	2.4				1.06833
			625 1	1.19	625 µM
			625 2	1.39
			625 3	1.2
			625 4	1.1
			625 5	0.73
			625 6	0.8
			1500 1	0.86	1500 µM			0.941
			1500 2	1.38
			1500 3	0.87
			1500 4	0.79
			1500 5	0.83
			1500 6	0.92
			Sample	avg n=6	sd
			Vehicle	1.72	0.52
			625 μM	1.07	0.25
			1500 μM	0.94	0.22
Phospholipase enzyme analysis of Lichochalcone A
Research question: is there a decrease in enzyme activity of proteinases in Candida biofilms with treatment of lichochalcone A?
3 groups tested: Vehicle control, 2 concentrations of lichochalcone A tested, 625							625 μM	and 1500 μM, equivalent to 10 x MIC
n=5
Data is normalized as enzyme activity Unit/ g of dry weight
Sample	Phospholipase enzyme activity: Specific U Activity/ g of dry weight
Vehicle			Average based on n=5
1	4.28		4.56
2	4.29					ANOVA p< <.0001
3	4.26					Tukey p<.01
4	4.4
5	5.58
625 µM			3.24
1	3.19
2	3.07
3	3.36
4	3.4
5	3.2
1500 µM			3.16
1	3.02
2	2.91
3	3.44
4	3.57
5	2.85
Sample	Average based on n=5
Vehicle	4.56
625 μM	3.24
1500 μM	3.158

## Sheet: Sheet2
In vitro Time Kill of lichochalcone-A against C. albicans						10³ innoculum
2/26 Time kill experiment
Number of colonies from 10 µl			(based on averages of triplicates)				CFU/ml							Log₁₀ CFU/ml
	Time	Vehicle	Positive	20x MIC	Medium only		Time	Vehicle	Positive	20x MIC	Medium only		Time	Vehicle	Positive	20x MIC	Medium only
	0	1	1	1	1		0	100	100	100	100		0	2	2	2	2
	1	1	0.7	0	1		1	100	70	0	100		1	2	1.8	0	2
	2	1	0.3	0	1		2	100	30	0	100		2	2	1.5	0	2
	4	1.7	0	0	1		4	170	0	0	100		4	2.2	0	0	2
	24	7	0	0	7.5		24	700	0	0	750		24	2.8	0	0	2.9
			Log₁₀ CFU/ml
		Time	Vehicle	Positive	10x MIC	20x MIC	Medium only
		0	2	2	2	2	2
		1	2	1.8	2	0	2
		2	2	1.5	2	0	2
		4	2.2	0	2	0	2
		24	2.8	0	0	0	2.9

## Sheet: Sheet3
ELISA cytokines analysis
Raw Data	of ELISA cytokines using co-culture model of lichochalcone-A (62.5 and 150 μM); n=4
IL-1alpha	Absorbance	Avg	IL-1Beta	Absorbance	Avg	IL-10	Absorbance	Avg
Vehicle	2.2	2.4	Vehicle	0.0229	0.28	Vehicle	0.0036	0.00245
	2.6			0.638			0.0017
	2.3			0.0033			0.0034
	2.46			0.469			0.0011
positive	0.213	0.39	positive	0.537	0.1	positive	0.0019	0.002
	0.395			0.053			0.0023
	0.502			0.014			0.003
	0.45			0.36			0.0027
62.5 µM	0.43	0.38	62.5 µM	0.441	0.05	62.5 µM	0.0029	0.0029
	0.33			0.039			0.0028
	0.344			0.09			0.003
	0.429			0.085			0.0029
150 µM	0.124	0.12	150 µM	0.507	0.01	150 µM	0.0035	0.0034
	0.311			0.0006			0.0033
	0.244			0.0026			0.0036
	0.261			0.0026			0.0032
				0.044
Normalized Data based on the vehicle, % expression
IL-1alpha	Absorbance		IL-1Beta	Absorbance		IL-10	Absorbance
Vehicle	2.4	1	Vehicle	0.28	1	Vehicle	0.00245	1
Positive	0.39	0.16	Positive	0.1	0.36	Positive	0.002	0.82
62.5 uM	0.38	15.8	62.5 uM	0.05	17.9	62.5 uM	0.0029	1.18
150 uM	0.12	0.05	150 uM	0.01	3.6	150 uM	0.0034	1.39
Cytokine	Sampple	Normalized % expression
IL-1α	Vehicle	100
	Positive	16
	62.5 uM	15.8
	150 uM	5
IL-1β	Vehicle	100
	Positive	36
	62.5 uM	17.9
	150 uM	3.6
IL-10	Vehicle	100
	Positive	82
	62.5 uM	118
	150 uM	139

## Sheet: Sheet4
In vivo analysis
Microbiology analysis of the tongue
sample	cfu chloro	cfu/ml	log cfu/mg	mg	CFU/ml/mg		avg cfu/ml/g	/mg
vh1	160	1.60x103	64	50	0.000369		20.6372		Vehicle control		28.4
vh2	132	1.3x103	76	41	31.7073				Positive control		9.6
vh3	151	1.5x103	55	57.7	25.9965				lichochalconeA		13.4
vh4	106	1.1x103	59	51	21.5686
vh5	111	1.1 x103	66	46	23.913
positive1	36	6.6x102	50	50	13.2		9.64182
posiitive2	48	4.8x102	47	51.1	9.39335
positive 3	41	4.1 x102	44	56.3	7.28242
positive4	68	6.9 x102	49	58.1	11.8761
positive5	37	3.7 x102	53	57.3	6.45724
LA1	73	7.3x102	57	50.2	14.5418		13.4128
LA2	93	9.3x102	59	50.1	18.5629
LA3	85	8.5x102	57	51.7	16.441
LA4	101	1x102	60	50.6	1.97628
LA5	76	7.6x102	58	48.9	15.5419
p=	0.000369	based on anova
tukey p<.01

## Sheet: Sheet5
ROI analysis In vivo
Research question : is there a reduction in fungal load or ROI luminescence signal with the treatment of lichochalcone A?							ignal with Treatment of Lichochalcone A				?
3 groups tested:		Vehicle control, positive control, and lichochalcone treated groups, n=5 or sample size of 5 mice
ROI or bioluminescence quantification of infection at different time points: baseline day 1, day 4, and day 5
Statistic significance among the groups and at repeated time measures
sample	ROI-day1	ROI-day4	ROI-day5			Average values
vh1	1.6 x10⁶	5.2x106	1.4x107			Sample	ROI-day1	ROI-day4	ROI-day5
vh2	3x10⁶	4.6x106	8.2 x106			Vh	3500000	4320000	7740000
vh3	1.7x10⁶	1.3x106	3.3x106			pos	4200000	400000	300000
vh4	9.7x10⁶	9.5x105	4.7 x106			LA	3820000	618000	2242000
vh5	1.5x10⁶	1.0x106	8.5 x106
positive1	6.9 X10⁶	3.6x 10⁵	3.7x10⁵			Sample	Day 1	Day 4	Day 5	Photon x10⁵
posiitive2	6.7x10⁶	4.5x10⁵	4.3x10⁵			Vehicle	35	43.2	77.4
positive 3	3.7x10⁶	3.6x10⁵	2.3x10⁵			Positive	42	4	3
positive4	2.2x10⁶	3.9x10⁵	1.4x10⁵			LichochalconeA	38.2	6.18	22.42
positive5	1.6x10⁶	3.6x10⁵	5x10⁵
LA1	3.9x10⁶	6.5 x105	7,6 x105
LA2	3.1x10⁶	6.9 x105	7,5 x105
LA3	5.4x10⁶	2.6x105	1,5 x106
LA4	2.4x10⁶	1.3 x106	3,5 x106
LA5	4.3x10⁶	1.9 x105	4.7 x106
sample	ROI-day1	ROI-day4	ROI-day5
vh1	1600000	5200000	14000000
vh2	3000000	4600000	8200000
vh3	1700000	1300000	3300000
vh4	9700000	9500000	4700000
vh5	1500000	1000000	8500000
positive1	6900000	360000	370000
posiitive2	6700000	450000	430000
positive 3	3700000	360000	230000
positive4	2200000	390000	140000
positive5	1600000	360000	500000
LA1	3900000	650000	760000
LA2	3100000	690000	750000
LA3	5400000	260000	1500000
LA4	2400000	1300000	3500000
LA5	4300000	190000	4700000
